# Supplementary material for: Neutralization Sensitivity and Evolution of Virus in a Chronic HIV-1 Clade B Infected Patient with Neutralizing Activity against Membrane-Proximal External Region
Source: Pathogens. 2023 Mar 22;12(3):497. doi: 10.3390/pathogens12030497 (PMC10052815; doi:10.3390/pathogens12030497)
Supplement: Supplementary file 1 [file pathogens-12-00497-s001.zip]

Archive with 1 entries (1 files):
- pathogens-2253443-supplementary.pdf
